# Supplementary material for: Designing a Synthetic Microbial Community to Enhance Flavor Compound Production in Sesame Flavor-Type Baijiu Fermentation
Source: Foods. 2026 Apr 23;15(9):1476. doi: 10.3390/foods15091476 (PMC13163537; doi:10.3390/foods15091476)
Supplement: Supplementary file 1 [file foods-15-01476-s001.zip › Table S1.xlsx]

## Sheet: Sheet1
Table S1 Identification information of isolated strains
	Genus	Species	Cultured Strain ID	Cultured Strain GenBank Accession	Sequence
1	Trichosporon	Trichosporon asahii	BJY-7	PP381132.1	GGGTCAAGACGGGTCGTTTAAAGCCATTATGTCAACATCCTAAGCTCGAACGTGCCCGAAGGCCGGCCATAAAGGCGAGCTGCAGTCCTCAGTCTCACCCAGTGTATGTGATAATAGGCTATAACACTTCCGGAGAAGTCACATTCCTACTACCTTTATCCACCGGACAAAACTGATGTTGACCCGTTCCAAGGAAGTAGACCAGCAGAACTGGCTGAATCCAAAGAACACGACTGACTTCAATCGTTTCCCTTTCAACAATTTCACGTACTGTTTAACTCTCTTTCCAAAGTGCTTTTCATCTTTCCCTCACGGTACTTGTTCGCTATCGGTCTCTCGCCAATATTTAGCTTTAGATGGAATTCACCACCCATTTTGAGCTGCATTCCCAAACAACTC…
2	Clavispora	Clavispora lusitaniae	BJY-13	KY442861.1	GGTCCGTTGGTTCAAGACGGGCGGCTTGCAACCATTACGCCAGCGTCCTAGAATCGCAGGCCTCGAAAAGGGATGGAGGCGTCAACACGAGCTATAACACGCGCGCCCGAAGGTGCGCGCCACATTCTCGAGTTCTTGTTCCTCCCCCCTTTTCGACGCTGGCCCGGTAAAACCGTGTCTGCTTGCAAGCCCTTCCCTTTCAACAATTTCACGTGCTGTTTCACTCTCTTTTCAAAGTGCTTTTCATCTTTCCATCACTGTACTTGTTCGCTATCGGTCTCTCGCCAATATTTAGCTTTAGATGGAATTTACCACCCACTTAGAGCTGCATTCCCAAACAACTCGACTCGTCGGAGCCGCGGTGTACAAAGAGTCGGCGTGCGCCATACGGGGCTCTCA…
3	Candida	Candida vini	BJY-25	U70247.1	AAACCAACAGGGATTGCCTCAGTAGCGGCGAGTGAAGCGGCAAAAGCTCAAATTTGAAATCTGGTAGTTCTGCTACCCGAGTTGTAATTTGTAGAAAACTGTCTTTGTTAGGGTGCCTGTCTAAGTTCCTTGGAACAGGACGTCGCAGAGGGTGAGAATCCCGTGTGATGGGTGGCCCGAGCTTTTAAGGCGTTTTCGAAGAGTCGAGTTGTTTGGGAATGCAGCTCTAAGTGGGTGGTAAATTCCATCTAAAGCTAAATATTGGCGAGAGACCGATAGCGAACAAGTACAGTGATGGAAAGATGAAAAGAACTTTGAAAAGAGAGTGAAACAGTACGTGAAATTGTTGAAAGGGAAGGGTATTTGATCC GACATGGGATTTACTCATCATTGCTCCT…
4	Pichia	Pichia kudriavzevii	BJY-1	PP033781.1	TTAAGACGGGCGGTGTTGCGCCGTTCTGCCAGCATCCGTGACCTACACGGCCGCAGTCCTCGGTCCCCGCACGCAGCATCTGGCCCTGGCTATAACACTCCGAAGAGCCACGTTCCAGAACCCCTTCTCCTGCAGCAAGAACCGATGCTGGCCCAGGGAAAGCCCAGAGCGCCGCCCACGAGAGGCAGCGGTGCGCAATCCCCATGTCGGGCGCAATACCCTTCCCTTTCAACAATTTCACGTGCTGTTTCACTCTCTTTTCAAAGTGCTTTTCATCTTTCCTTCACAGTACTTGTTCGCTATCGGTCTCTCGCCAGTATTTAGCCTTAGATGGAATTTACCACCCGCTTGGAGCTGCATTCCCAAACAACTCGACTCGTCAGAAGGGCCTCACTGCTT…
5	Saccharomyces	Saccharomyces cerevisiae	BJY-2	PP033848.1	GGGTCCGGGGGTTCAAGACGGGCGGCATATAACCATTATGCCAGCATCCTTGACTTACGTCGCAGTCCTCAGTCCCAGCTGGCAGTATTCCCACAGGCTATAATACTTACCGAGGCAAGCTACATTCCTATGGATTTATCCTGCCACCAAAACTGATGCTGGCCCAGTGAAATGCGAGATTCCCCTACCCACAAGGAGCAGAGGGCACAAAACACCATGTCTGATCAAATGCCCTTCCCTTTCAACAATTTCACGTACTTTTTCACTCTCTTTTCAAAGTTCTTTTCATCTTTCCATCACTGTACTTGTTCGCTATCGGTCTCTCGCCAATATTTAGCTTTAGATGGAATTTACCACCCACTTAGAGCTGCATTCCCAAACAACTCGACTCTTCGAAGG…
6	Torulaspora	Torulaspora delbrueckii	BJY-44	ON680871.1	TTTTTCGTTGTTTTAAGACGGGCGGCATATAACCATTATGCCAGCATCCTTGACGTAAAGTCGCAGTCCTCAGTCCCAGCTGGCAGTATTTCTACAGGATATAACACTTACCGAGGCAAGCTACATTCCTGCAGATTTATCCTGCCGCCAAAACTGATGCTGGCCCAGTGAGCTGCGAGATTCCCCCACCCACAAGGAGCAGAGGGCGCAAAACACCATGTCTGATCAAATGCCCTTCCCTTTCAACAATTTCACGTACTTTTTCACTCTCTTTTCAAAGTTCTTTTCATCTTTCCATCACTGTACTTGTTCGCTATCGGTCTCTCGCCAATATTTAGCTTTAGATGGAATTTACCACCCACTTAGAGCTGCATTCCCAAACAACTCGACTCTTCGAAA…
7	Wickerhamomyces	Wickerhamomyces anomalus	BJY-61	OR168932.1	TTAAGACGGGCGGCATTAGATCATTACGCCAGCATCCTAGTCAAAAGACGCAGCCCTCGATCCAGACAGGCAATATCAGCAGAAGCTATAACACTCCACCGAAGTGAAGCCACATTCAACTGCCATTATCTTGCCATCCGAATCGATGCTGGCCCAGTGAAATACGAGTGCACAACTCAAGAAGAGAAGATAATCGTAAAACACCAAGTCTGATCTAATGCCCTTCCCTTTCAACAATTTCACGTACTTTTTCACTCTCTTTTCAAAGTTCTTTTCATCTTTCCATCACTGTACTTGTTCGCTATCGGTCTCTCGCCAATATTTAGCTTTAGATGGAATTTACCACCCACTTAGAGCTGCATTCCCAAACAACTCGACTCTTCGATAGCACCTTACATA…
8	Aspergillus	Aspergillus oryzae	BJY-6	HQ285580.1	ACCTGCGGAAGGATCATTACCGAGTGTAGGGTTCCTAGCGAGCCCAACCTCCCACCCGTGTTTACTGTACCTTAGTTGCTTCGGCGGGCCCGCCATTCATGGCCGCCGGGGGCTCTCAGCCCCGGGCCCGCGCCCGCCGGAGACACCACGAACTCTGTCTGATCTAGTGAAGTCTGAGTTGATTGTATCGCAATCAGTTAAAACTTTCAACAATGGATCTCTTGGTTCCGGCATCGATGAAGAACGCAGCGAAATGCGATAACTAGTGTGAATTGCAGAATTCCGTGAATCATCGAGTCTTTGAACGCACATTGCGCCCCCTGGTATTCCGGGGGGCATGCCTGTCCGAGCGTCATTGCTGCCCATCAAGCACGGCTTGTGTGTTGGGTCGTCGTCCCC…
9	Pediococcus	Pediococcus acidilactici	XJY-624	CP126697.1	ATACATGCAAGTCGAACGAACTTCCGTTAATTGATTATGACGTGCTTGCACTGAATGAGATTTTAACACGAAGTGAGTGGCGGACGGGTGAGTAACACGTGGGTAACCTGCCCAGAAGTAGGGGATAACACCTGGAAACAGATGCTAATACCGTATAACAGAGAAAACCGCCTGGTTTTCTTTTAAAAGATGGCTCTGCTATCACTTCTGGATGGACCCGCGGCGCATTAGCTGGTTGGTGAGGTAACGGCTCACCAAGGCGATGATGCGTAGCCGACCTGAGAGGGTAATCGGCCACATTGGGACTGAGACACGGCCCAGACTCCTACGGGAGGCAGCAGTAGGGAATCTTCCACAATGGACGCAAGTCTGATGGAGCAACGCCGCGTGAGTGAAGAA…
10	Bacillus	Bacillus amyloliquefaciens	XJY-4	OP893775.1	TGCAAGTCGAGCGAACAGATGGGAGCTTGCTCCCTGATGTTAGCGGCGGACGGGTGAGTAACACGTGGGTAACCTGCCTGTAAGACTGGGATAACTCCGGGAAACCGGGGCTAATACCGGATGCTTGTTTGAACCGCATGGTTCAGACATAAAAGGTGGCTTCGGCTACCACTTACAGATGGACCCGCGGCGCATTAGCTAGTTGGTGAGGTAACGGCTCACCAAGGCGACGATGCGTAGCCGACCTGAGAGGGTGATCGGCCACACTGGGACTGAGACACGGCCCAGACTCCTACGGGAGGCAGCAGTAGGGAATCTTCCGCAATGGACGAAAGTCTGACGGAGCAACGCCGCGTGAGTGATGAAGGTTTTCGGATCGTAAAGCTCTGTTGTTAGGGA…
11	Lactobacillus	Lactobacillus acetotolerans	XJY-112	OK354405.1	CGCCACTTGTCACTTAGACGGCTGACTCCTAGTAACTAGGTTATCCGGCCGGCTTTGGGTGTTACAAACTCTCATGGTGTGACGGGCGGTGTGTACAAGGCCCGGGAACGTATTCACCGCGGCGTGCTGATCCGCGATTACTAGCGATTCCAGCTTCGTGTAGGCGAGTTGCAGCCTACAGTCCGAACTGAGAACAGCTTTCAGAGATTCGCTTGCCTTCACAAGTTCGCTCCTCGTTGTACTGCCCATTGTAGCACGTGTGTAGCCCAGGTCATAAGGGGCATGATGACTTGACGTCATCCCCACCTTCCTCCGGTTTGTCACCGGCAGTCTCATTAGAGTGCCCAACTTAATGCTGGCAACTAATAATAAGGGTTGCGCTCGTTGCGGGACTTAACC…
12	Leuconostoc	Leuconostoc pseudomesenteroides	XJY-15	FJ532362.1	GACAACTTTGTCTGCTTAGACGGCTCCTTCCTAAAAGGTTAGGCCACCGGCTTTGGGCATTACAAACTCCCATGGTGTGACGGGCGGTGTGTACAAGACCCGGGAACGTATTCACCGCGGCGTGCTGATCCGCGATTACTAGCGATTCCGACTTCATGTAGTCGAGTTGCAGACTACAATCCGAACTGAGACGTACTTTAAGAGATTAGCTCACCCTCGCGGGTTGGCAACTCGTTGTATACGCCATTGTAGCACGTGTGTAGCCCAGGTCATAAGGGGCATGATGATCTGACGTCGTCCCCGCCTTCCTCCGGTTTGTCACCGGCAGTCTCGCTAGAGTGCCCATCTGAATGCTGGCAACTAACAATAAGGGTTGCGCTCGTTGCGGGACTTAACCCA…
13	Weissella	Weissella paramesenteroides	XJY-9	MT573715.1	CCAATCAGGTCACCTTAGACGGCTGGCTCCTAAAGGTTACCCCACCGGCTTTGGGTGTTACAAACTCTCATGGTGTGACGGGCGGTGTGTACAAGACCCGGGAACGTATTCACCGCGGCGTGCTGATCCGCGATTACTAGCGATTCCGACTTCATGTAGGCGAGTTGCAGCCTACAATCCGAACTGAGACATACTTTAAGAGATTAGCGCACCCTCGCGGGTTGGCGACTCGTTGTATATGCCATTGTAGCACGTGTGTAGCCCAGGTCATAAGGGGCATGATGATTTGACGTCATCCCCACCTTCCTCCGGTTTGTCACCGGCAGTCTCACTAGAGTGCCCAACTAAATGCTGGCAACTAATAATAAGGGTTGCGCTCGTTGCGGGACTTAACCCAAC…
